# Supplementary material for: Enhanced mutation strategy based differential evolution for global optimization problems
Source: PeerJ Comput Sci. 2025 Mar 6;11:e2696. doi: 10.7717/peerj-cs.2696 (PMC11935757; doi:10.7717/peerj-cs.2696)
Supplement: Supplemental Information 1 [file peerj-cs-11-2696-s001.py]

#!/usr/bin/env python
# coding: utf-8

# In[4]:


import numpy as np
import matplotlib.pyplot as plt
import random
import math
from numpy.lib import scimath

popsize=100
D= 50
min_b =-30
max_b = 30
total_run = 5
max_itr = 200000
# fitnes function 
def rastrigin_function(x_array):
    sq_list = [item**2 for item in x_array]
    cos_list = [10*(math.cos(2*math.pi*item))+10 for item in x_array]
    return sum([x1-x2 for (x1,x2) in zip(sq_list,cos_list)])
def elliptic_function(x_array):
    sum = 0
    D = 5
    for i in range(len(x_array)):
        sum = sum + pow(pow(10,6),(i-1)/(D-1))*(x_array[i]**2)
    return sum
def cost_func1(x):
    f_bias = -450
    # Sphere function, use any bounds, f(0,...,0)=0
    return np.sum([x[i]**2 for i in range(len(x))])
def rosenbrock(y):
    result = 0
    for i in range(len(y) - 1):
        result = result  + (100*((y[i]**2 - y[i+1])**2) + (y[i] - 1)**2)
    return result
# ackley 2D function
def fobj(x):
    value = 0
    for i in range(len(x)):
           value += (x[i]**2)/D
    return value
for run in range(1,total_run+1):
    print("Run : {}".format(run))
    Init_pop = np.random.randn(popsize,D)
    #print("start pop ",Init_pop)
    min_list = []
    max_list = []
    mean_list = []
    for it in range(1,max_itr+1):
        flag = False
        if it % 500 ==0:
            print('GENERATION:',it)
            flag = True
        mutate_pop =[]
        trial = []
        gen_scores = []
        for i in range(popsize):
            
            #---MUTATION ---------------------+
            
            # select three random vector index positions [0, popsize), not including current vector (j)
            c = np.delete(Init_pop,[i],axis =0)
            canidates = range(0,popsize)
            random_index = random.sample(canidates ,3)
            r1 = Init_pop[random_index[0]]
            r2 = Init_pop[random_index[1]]
            r3 = Init_pop[random_index[2]]
            diff = r2 - r3
           # print("differance of 2 araay(r2-r3):",diff)
            mutate_pop.append(r1 + (0.5*diff))
            
        for j in range(popsize):
            CR =0.8
            cross_points = np.random.rand(D) < CR
            if not np.any(cross_points):
                cross_points[np.random.randint(0, D)] = True
            trial.append(np.where(cross_points, mutate_pop[j],Init_pop[j]))
            
        for k in range(popsize):
            
            score_trial  = elliptic_function(trial[k])
            score_target = elliptic_function(Init_pop[k])
            if score_trial < score_target:
                Init_pop[k] = trial[k]
                gen_scores.append(score_trial)
                #print('function value wrt to Crossover Pop >',score_trial)
            else:
                #print(' function value wrt to Initial Pop >',score_target)
                gen_scores.append(score_target)
        if flag:
            #print("fitness function value:",gen_scores)
            min_value =np.min(gen_scores)
            max_value =np.max(gen_scores)
            mean_value = np.mean(gen_scores)
        if flag:
            print("min value = {},max value = {}, mean value= {}".format(min_value,max_value,mean_value))
            max_list.append(max_value)
            min_list.append(min_value)
            mean_list.append(mean_value)
            g_min = np.min(min_list)
            g_max = np.max(max_list)
            g_mean = np.mean(mean_list)
    
            #np.random.seed(1)
    plt.plot(min_list)
    plt.ylabel('some numbers')
    plt.show()


# In[26]:


import numpy as np
import matplotlib.pyplot as plt
import random
import math
from numpy.lib import scimath

popsize=100
D= 50
min_b =-30
max_b = 30
total_run = 5
max_itr = 500000
# fitnes function 
def restrigin(x_array):
    sum = 0;pi = 3.141
    for i in range(1,len(x_array)):
        sum = sum + ((x_array[i]**2) - 10*math.cos(2*pi*(x_array[i])) +10)
    return sum
def rastrigin_function(x_array):
    sq_list = [item**2 for item in x_array]
    cos_list = [10*(math.cos(2*math.pi*item))+10 for item in x_array]
    return sum([x1-x2 for (x1,x2) in zip(sq_list,cos_list)])
def elliptic_function(x_array):
    sum = 0
    D = 5
    for i in range(len(x_array)):
        sum = sum + pow(pow(10,6),(i-1)/(D-1))*(x_array[i]**2)
    return sum
def cost_func1(x):
    f_bias = -450
    # Sphere function, use any bounds, f(0,...,0)=0
    return np.sum([x[i]**2 for i in range(len(x))])
def rosenbrock(y):
    result = 0
    for i in range(len(y) - 1):
        result = result  + (100*((y[i]**2 - y[i+1])**2) + (y[i] - 1)**2)
    return result
# ackley 2D function
def fobj(x):
    value = 0
    for i in range(len(x)):
           value += (x[i]**2)/D
    return value
for run in range(1,total_run+1):
    print("Run : {}".format(run))
    Init_pop = np.random.randn(popsize,D)
    #print("start pop ",Init_pop)
    min_list = []
    max_list = []
    mean_list = []
    for it in range(1,max_itr+1):
        flag = False
        if it % 500 ==0:
            print('GENERATION:',it)
            flag = True
        mutate_pop =[]
        trial = []
        gen_scores = []
        for i in range(popsize):
            
            #---MUTATION ---------------------+
            
            # select three random vector index positions [0, popsize), not including current vector (j)
            c = np.delete(Init_pop,[i],axis =0)
            canidates = range(0,popsize)
            random_index = random.sample(canidates ,3)
            r1 = Init_pop[random_index[0]]
            r2 = Init_pop[random_index[1]]
            r3 = Init_pop[random_index[2]]
            diff = r2 - r3
           # print("differance of 2 araay(r2-r3):",diff)
            mutate_pop.append(r1 + (0.5*diff))
            
        for j in range(popsize):
            CR =0.8
            cross_points = np.random.rand(D) < CR
            if not np.any(cross_points):
                cross_points[np.random.randint(0, D)] = True
            trial.append(np.where(cross_points, mutate_pop[j],Init_pop[j]))
            
        for k in range(popsize):
            
            score_trial  = restrigin(trial[k])
            score_target = restrigin(Init_pop[k])
            if score_trial < score_target:
                Init_pop[k] = trial[k]
                gen_scores.append(score_trial)
                #print('function value wrt to Crossover Pop >',score_trial)
            else:
                #print(' function value wrt to Initial Pop >',score_target)
                gen_scores.append(score_target)
        if flag:
            #print("fitness function value:",gen_scores)
            min_value =np.min(gen_scores)
            max_value =np.max(gen_scores)
            mean_value = np.mean(gen_scores)
        if flag:
            print("min value = {},max value = {}, mean value= {}".format(min_value,max_value,mean_value))
            max_list.append(max_value)
            min_list.append(min_value)
            mean_list.append(mean_value)
            g_min = np.min(min_list)
            g_max = np.max(max_list)
            g_mean = np.mean(mean_list)
    
            #np.random.seed(1)
    plt.plot(min_list)
    plt.ylabel('some numbers')
    plt.show()


# In[4]:


import numpy as np
import matplotlib.pyplot as plt
import random
import math
from numpy.lib import scimath

popsize=100
D= 30
min_b =-30
max_b = 30
total_run = 5
max_itr = 200000
# fitnes function 
def rastrigin_function(x_array):
    sq_list = [item**2 for item in x_array]
    cos_list = [10*(math.cos(2*math.pi*item))+10 for item in x_array]
    return sum([x1-x2 for (x1,x2) in zip(sq_list,cos_list)])
def elliptic_function(x_array):
    sum = 0
    D = 5
    for i in range(len(x_array)):
        sum = sum + pow(pow(10,6),(i-1)/(D-1))*(x_array[i]**2)
    return sum
def cost_func1(x):
    f_bias = -450
    # Sphere function, use any bounds, f(0,...,0)=0
    return np.sum([x[i]**2 for i in range(len(x))])
def rosenbrock(y):
    result = 0
    for i in range(len(y) - 1):
        result = result  + (100*((y[i]**2 - y[i+1])**2) + (y[i] - 1)**2)
    return result
# ackley 2D function
def fobj(x):
    value = 0
    for i in range(len(x)):
           value += (x[i]**2)/D
    return value
for run in range(1,total_run+1):
    print("Run : {}".format(run))
    Init_pop = np.random.randn(popsize,D)
    #print("start pop ",Init_pop)
    min_list = []
    max_list = []
    mean_list = []
    for it in range(1,max_itr+1):
        flag = False
        if it % 500 ==0:
            print('GENERATION:',it)
            flag = True
        mutate_pop =[]
        trial = []
        gen_scores = []
        for i in range(popsize):
            
            #---MUTATION ---------------------+
            
            # select three random vector index positions [0, popsize), not including current vector (j)
            c = np.delete(Init_pop,[i],axis =0)
            canidates = range(0,popsize)
            random_index = random.sample(canidates ,3)
            r1 = Init_pop[random_index[0]]
            r2 = Init_pop[random_index[1]]
            r3 = Init_pop[random_index[2]]
            diff = r2 - r3
           # print("differance of 2 araay(r2-r3):",diff)
            mutate_pop.append(r1 + (0.5*diff))
            
        for j in range(popsize):
            CR =0.8
            cross_points = np.random.rand(D) < CR
            if not np.any(cross_points):
                cross_points[np.random.randint(0, D)] = True
            trial.append(np.where(cross_points, mutate_pop[j],Init_pop[j]))
            
        for k in range(popsize):
            
            score_trial  = rosenbrock(trial[k])
            score_target = rosenbrock(Init_pop[k])
            if score_trial < score_target:
                Init_pop[k] = trial[k]
                gen_scores.append(score_trial)
                #print('function value wrt to Crossover Pop >',score_trial)
            else:
                #print(' function value wrt to Initial Pop >',score_target)
                gen_scores.append(score_target)
        if flag:
            #print("fitness function value:",gen_scores)
            min_value =np.min(gen_scores)
            max_value =np.max(gen_scores)
            mean_value = np.mean(gen_scores)
        if flag:
            print("min value = {},max value = {}, mean value= {}".format(min_value,max_value,mean_value))
            max_list.append(max_value)
            min_list.append(min_value)
            mean_list.append(mean_value)
            g_min = np.min(min_list)
            g_max = np.max(max_list)
            g_mean = np.mean(mean_list)
    
            #np.random.seed(1)
    plt.plot(min_list)
    plt.ylabel('some numbers')
    plt.show()


# In[7]:


import numpy as np
import matplotlib.pyplot as plt
import random
import math
from numpy.lib import scimath

popsize=100
D= 100
pi = 3.143
total_run = 5
max_itr = 200000
min_list = []
g_min = []
# fitnes function 
#schwefel 2.21 range -100,100 D =30,50
def Happycut_function(x_array):
    sum = 0;sum1=0;sum2 =0; sum3 =0;total =0 
    for i in range(len(x_array)):
        sum = sum + (x_array[i]**2)
        sum1 = sum1 + (x_array[i])
        sum2 = math.fmod((sum - D),1/4)
        sum3 = (sum + sum1)/D + 0.5
        total = sum2 + sum3
    return total
for run in range(1,total_run+1):
    print("Run : {}".format(run))
    min_b = -100
    max_b = 100
    pop = np.random.rand(popsize,D)
    diff = np.asarray(max_b - min_b)
    Init_pop = min_b + (pop * diff)
    #print("start pop ",Init_pop)
    min_list = []
    max_list = []
    mean_list = []
    m_list = []
    g_list = []
    for it in range(1,max_itr+1):
        flag = False
        if it % 500 ==0:
            print('GENERATION:',it)
            flag = True
        mutate_pop =[]
        trial = []
        gen_scores = []
        min_list = []
        for i in range(popsize):
            
            #---MUTATION ---------------------+
            
            # select three random vector index positions [0, popsize), not including current vector (j)
            c = np.delete(Init_pop,[i],axis =0)
            canidates = range(0,popsize)
            random_index = random.sample(canidates ,3)
            r1 = Init_pop[random_index[0]]
            r2 = Init_pop[random_index[1]]
            r3 = Init_pop[random_index[2]]
            diff = r2 - r3
           # print("differance of 2 araay(r2-r3):",diff)
            mutate_pop.append(r1 + (0.5*diff))
            
        for j in range(popsize):
            CR =0.8
            cross_points = np.random.rand(D) < CR
            if not np.any(cross_points):
                cross_points[np.random.randint(0, D)] = True
            trial.append(np.where(cross_points, mutate_pop[j],Init_pop[j]))
            
        for k in range(popsize):
            
            score_trial  = griewank_function(trial[k])
            score_target = griewank_function(Init_pop[k])
            if score_trial < score_target:
                Init_pop[k] = trial[k]
                gen_scores.append(score_trial)
                #print('function value wrt to Crossover Pop >',score_trial)
            else:
                #print(' function value wrt to Initial Pop >',score_target)
                gen_scores.append(score_target)
        if flag:
            #print("fitness function value:",gen_scores)
            min_value =np.min(gen_scores)
            max_value =np.max(gen_scores)
            mean_value = np.mean(gen_scores)
        if flag:
            print("min value = {},max value = {}, mean value= {}".format(min_value,max_value,mean_value))
            m_list.append(min_value)
            min_list= np.min(m_list)
    print("min_list",min_list)
    g_min.append(min_list)
    g_mean = np.mean(g_min)
    #sd = np.sd
print("global min",g_mean)


# In[ ]:


# In[8]:


import numpy as np
import matplotlib.pyplot as plt
import random
import math
from numpy.lib import scimath

popsize=100
D= 30
pi = 3.143
run_max = 5
max_itr = 200000
min_list = []
g_min = []
# fitnes function 
#schwefel 2.21 range -100,100 D =30,50
def noise_fun(x):
    b=0
    for i in range(len(x)):
        b=b+(i*pow(x[i],4))
    f= b + np.random.rand()
    return f
def step_fun(x):
    b = 0
    for i in range(len(x)):
        b = b + math.pow((x[i] + 0.5),2)
    return b
def sphere_fun(x_array):
    f_bias = -450
    # Sphere function, use any bounds
    return np.sum([x_array[i]**2 for i in range(len(x_array))])
def schwefel_function(x_array):
    s = 0;sum1=0
    f_bias = -450
    # Sphere function, use any bounds, 
    for i in range(len(x_array)):
        s = s + (x_array[i]**2)
        sum1 = sum1 + s
    return sum1
def restrigin(x_array):
    s = 0 ; pi = 3.17
    for i in range(len(x_array)):
        s = s + ((x_array[i]**2) - 10*(math.cos(2*pi*(x_array[i]))) +10)
    return s
def rosenbrock(y):
    result = 0
    for i in range(0,len(y) - 1):
        result = result  + (100*((y[i]**2 - y[i+1])**2) + (y[i] - 1)**2)
    return result
#print(restrigin(test_data))
for run in range(1,run_max+1):
    print("Run : {}".format(run))
    min_b = -30
    max_b = 30
    a = math.pow(math.log(math.e),run/run_max)
    pop = np.random.rand(popsize,D)
    diff = np.asarray(max_b - min_b)
    Init_pop = min_b + (pop * diff)    #print("start pop ",Init_pop)
    min_list = []
    max_list = []
    mean_list = []
    m_list = []
    g_list = []
    for it in range(1,max_itr+1):
        flag = False
        if it % 500 ==0:
            print('GENERATION:',it)
            flag = True
        mutate_pop =[]
        trial = []
        gen_scores = []
        min_list = []
        for i in range(popsize):
            
            #---MUTATION ---------------------+
            
            # select three random vector index positions [0, popsize), not including current vector (j)
            c = np.delete(Init_pop,[i],axis =0)
            canidates = range(0,popsize)
            random_index = random.sample(canidates ,3)
            r1 = Init_pop[random_index[0]]
            r2 = Init_pop[random_index[1]]
            r3 = Init_pop[random_index[2]]
            diff = r2 - r3
           # print("differance of 2 araay(r2-r3):",diff)
            mutate_pop.append((r1*a) + (0.5*diff))
            
        for j in range(popsize):
            CR =0.8
            cross_points = np.random.rand(D) < CR
            if not np.any(cross_points):
                cross_points[np.random.randint(0, D)] = True
            trial.append(np.where(cross_points, mutate_pop[j],Init_pop[j]))
            
        for k in range(popsize):
            
            score_trial  = rosenbrock(trial[k])
            score_target = rosenbrock(Init_pop[k])
            if score_trial < score_target:
                Init_pop[k] = trial[k]
                gen_scores.append(score_trial)
                #print('function value wrt to Crossover Pop >',score_trial)
            else:
                #print(' function value wrt to Initial Pop >',score_target)
                gen_scores.append(score_target)
        if flag:
            #print("fitness function value:",gen_scores)
            min_value =np.min(gen_scores)
            max_value =np.max(gen_scores)
            mean_value = np.mean(gen_scores)
        if flag:
            print("min value = {},max value = {}, mean value= {}".format(min_value,max_value,mean_value))
            m_list.append(min_value)
            min_list= np.min(m_list)
    print("min_list",min_list)
    g_min.append(min_list)
    g_mean = np.mean(g_min)
    sdv = np.std(g_mean)
print("global min",g_mean)
print("standard deviation",sdv)


# In[16]:


import numpy as np
import matplotlib.pyplot as plt
import random
import math
from numpy.lib import scimath

popsize=100
D=  30
run_max = 5
max_itr = 200000
min_list = []
g_min = []
# fitnes function 
#schwefel 2.21 range -100,100 D =30,50
def saloman_fun(x):
    b=0
    a = 0
    for i in range(len(x)):
        b = b + (x[i]**2)
    for j  in range(len(x)):
        a = 1 - math.cos((2*math.pi)*(math.sqrt(b))) + (0.1*math.sqrt(b))
    return a
def apline_fun(x):
    a=0
    for i in range(len(x)):
        a = a + abs(x[i]*math.sin(x[i]) + 0.1*x[i])
    return a
def noise_fun(x):
    b=0
    for i in range(len(x)):
        b=b+(i*pow(x[i],4))
    f= b + np.random.rand()
    return f
def step_fun(x):
    b = 0
    for i in range(len(x)):
        b = b + math.pow((x[i] + 0.5),2)
    return b
def sphere_fun(x_array):
    f_bias = -450
    # Sphere function, use any bounds
    return np.sum([x_array[i]**2 for i in range(len(x_array))])
def schwefel_function(x_array):
    s = 0;sum1=0
    f_bias = -450
    # Sphere function, use any bounds, 
    for i in range(len(x_array)):
        s = s + (x_array[i]**2)
        sum1 = sum1 + s
    return sum1
def restrigin(x_array):
    s = 0 ; pi = 3.17
    for i in range(len(x_array)):
        s = s + ((x_array[i]**2) - 10*(math.cos(2*pi*(x_array[i]))) +10)
    return s
def Happycut_function(x_array):
    s = 0;sum1=0;sum2 =0; sum3 =0;total =0 
    for i in range(len(x_array)):
        s = s + (x_array[i]**2)
        sum1 = sum1 + (x_array[i])
        sum2 = math.fmod((s - D),1/4)
        sum3 = (s + sum1)/D + 0.5
        total = sum2 + sum3
    return total
def rosenbrock(y):
    result = 0
    for i in range(0,len(y) - 1):
        result = result  + (100*((y[i]**2 - y[i+1])**2) + (y[i] - 1)**2)
    return result
#print(restrigin(test_data))
for run in range(1,run_max+1):
    print("Run : {}".format(run))
    min_b = -100
    max_b = 100
    a = math.pow(math.log(math.e),run/run_max)
    pop = np.random.rand(popsize,D)
    diff = np.asarray(max_b - min_b)
    Init_pop = min_b + (pop * diff)    #print("start pop ",Init_pop)
    min_list = []
    max_list = []
    mean_list = []
    m_list = []
    g_list = []
    for it in range(1,max_itr+1):
        flag = False
        if it % 500 ==0:
            print('GENERATION:',it)
            flag = True
        mutate_pop =[]
        trial = []
        gen_scores = []
        min_list = []
        for i in range(popsize):
            
            #---MUTATION ---------------------+
            
            # select three random vector index positions [0, popsize), not including current vector (j)
            c = np.delete(Init_pop,[i],axis =0)
            canidates = range(0,popsize)
            random_index = random.sample(canidates ,3)
            r1 = Init_pop[random_index[0]]
            r2 = Init_pop[random_index[1]]
            r3 = Init_pop[random_index[2]]
            diff = r2 - r3
           # print("differance of 2 araay(r2-r3):",diff)
            mutate_pop.append((r1*a) + (0.5*diff))
            
        for j in range(popsize):
            CR =0.8
            cross_points = np.random.rand(D) < CR
            if not np.any(cross_points):
                cross_points[np.random.randint(0, D)] = True
            trial.append(np.where(cross_points, mutate_pop[j],Init_pop[j]))
            
        for k in range(popsize):
            
            score_trial  = sphere_fun(trial[k])
            score_target = sphere_fun(Init_pop[k])
            if score_trial < score_target:
                Init_pop[k] = trial[k]
                gen_scores.append(score_trial)
                #print('function value wrt to Crossover Pop >',score_trial)
            else:
                #print(' function value wrt to Initial Pop >',score_target)
                gen_scores.append(score_target)
        if flag:
            #print("fitness function value:",gen_scores)
            min_value =np.min(gen_scores)
            max_value =np.max(gen_scores)
            mean_value = np.mean(gen_scores)
        if flag:
            print("min value = {},max value = {}, mean value= {}".format(min_value,max_value,mean_value))
            m_list.append(min_value)
            min_list= np.min(m_list)
    print("min_list",min_list)
    g_min.append(min_list)
    g_mean = np.mean(g_min)
    sdv = np.std(g_min)
print("global min",g_mean)
print("standard deviation",sdv)


# In[ ]:


# -*- coding: utf-8 -*-
"""
Created on Fri Mar 19 02:42:54 2021

@author: PM
"""

import numpy as np
import matplotlib.pyplot as plt
import random
import math
from math import log
from numpy.lib import scimath

popsize=100
D= 30
run_max = 50
max_itr = 200000
min_list = []
g_min = []
# fitnes function 
#schwefel 1.2 range -100,100 D =30,

def schwefel_function(x_array):
   s = 0;sum1=0
   f_bias = -450
   # Sphere function, use any bounds, f(0,...,0)=0
   for i in range(len(x_array)):
       s = s + (x_array[i])
       sum1 = sum1 + (s**2)
   return sum1 
for run in range(1,run_max+1):
   print("Run : {}".format(run))
   min_b = -100
   max_b = 100
   a = math.pow(math.log(math.e),run/run_max)
   pop = np.random.rand(popsize,D)
   diff = np.asarray(max_b - min_b)
   Init_pop = min_b + (pop * diff)    #print("start pop ",Init_pop)
   min_list = []
   max_list = []
   mean_list = []
   m_list = []
   g_list = []
   for it in range(1,max_itr+1):
       flag = False
       if it % 500 ==0:
           print('GENERATION:',it)
           flag = True
       mutate_pop =[]
       trial = []
       gen_scores = []
       min_list = []
       for i in range(popsize):
           
           #---MUTATION ---------------------+
           
           # select three random vector index positions [0, popsize), not including current vector (j)
           c = np.delete(Init_pop,[i],axis =0)
           canidates = range(0,popsize)
           random_index = random.sample(canidates ,3)
           r1 = Init_pop[random_index[0]]
           r2 = Init_pop[random_index[1]]
           r3 = Init_pop[random_index[2]]
           diff = r2 - r3
          # print("differance of 2 araay(r2-r3):",diff)
           mutate_pop.append((r1*a) + (0.5*diff))
           
       for j in range(popsize):
           CR =0.8
           cross_points = np.random.rand(D) < CR
           if not np.any(cross_points):
               cross_points[np.random.randint(0, D)] = True
           trial.append(np.where(cross_points, mutate_pop[j],Init_pop[j]))
           
       for k in range(popsize):
           
           score_trial  = schwefel_function(trial[k])
           score_target = schwefel_function(Init_pop[k])
           if score_trial < score_target:
               Init_pop[k] = trial[k]
               gen_scores.append(score_trial)
               #print('function value wrt to Crossover Pop >',score_trial)
           else:
               #print(' function value wrt to Initial Pop >',score_target)
               gen_scores.append(score_target)
       if flag:
           #print("fitness function value:",gen_scores)
           min_value =np.min(gen_scores)
           max_value =np.max(gen_scores)
           mean_value = np.mean(gen_scores)
       if flag:
           print("min value = {},max value = {}, mean value= {}".format(min_value,max_value,mean_value))
           m_list.append(min_value)
           min_list= np.min(m_list)
   print("min_list",min_list)
   g_min.append(min_list)
   g_mean = np.mean(g_min)
   sdv = np.std(g_mean)
print("global min",g_mean)
print("standard deviation",sdv)


# In[ ]:
